# Supplementary material for: Fixed-Dose Ultrasound-Assisted Catheter-Directed Thrombolysis for Acute Pulmonary Embolism Associated with COVID-19
Source: Viruses. 2022 Jul 22;14(8):1606. doi: 10.3390/v14081606 (PMC9394471; doi:10.3390/v14081606)
Supplement: Supplementary file 1 [file viruses-14-01606-s001.zip]

Archive with 1 entries (1 files):
- viruses-1813347-supplementary.pdf
